# Supplementary material for: Structures of the Plasmodium falciparum heat-shock protein 70-x ATPase domain in complex with chemical fragments identify conserved and unique binding sites
Source: Acta Crystallogr F Struct Biol Commun. 2021 Jul 28;77(Pt 8):262–8. doi: 10.1107/S2053230X21007378 (PMC8329712; doi:10.1107/S2053230X21007378)
Supplement: Supplementary file 1 [file f-77-00262-sup1.xlsx]

## Sheet: Sheet1
Library Name	Ligand SMILES	Ligand ID	Harvested	Data collected	Data usable	Ligand present	PDB ID	Ligand code
DSI-poised	CN(CC1=CC=C(C)O1)CC=2C=CC=CC2	Z2856434896	Yes	Yes	Yes	No
DSI-poised	ClC=1C=CC=C(NC(=O)CN2CCCC2)C1	Z2735692823	Yes	Yes	No
DSI-poised	FC=1C=CC=C(CNCC2=CC=CO2)C1	Z2737076969	Yes	Yes	Yes	No
DSI-poised	CC=1C=CC(CC(=O)NC[C@@H]2CCCO2)=CC1	Z2064898339	Yes	Yes	Yes	No
DSI-poised	FC=1C=CC=C(NC(=O)COC=2C=CC=CC2)C1	Z19735192	Yes	Yes	Yes	No
DSI-poised	CCN1C=C(NC(=O)C2CCC2)C=N1	Z373768900	Yes	Yes	No
DSI-poised	CN1CCN(CC1)C(=O)COC=2C=CC(C)=CC2	Z2856434836	Yes	Yes	Yes	No
DSI-poised	CC(NC(=O)C=1C=CC=C(C)N1)C2CC2	Z287256168	Yes	Yes	Yes	Possible	7NQR	SYQ
DSI-poised	CC1=NOC(C)=C1C(=O)NCCC2=CCCCC2	Z69092635	Yes	Yes	Yes	No
DSI-poised	C(NC1=NC=2C=CC=CC2N1)C3=CC=CO3	Z57299526	Yes	Yes	Yes	No
DSI-poised	CCC=1C=CC=CC1NC(=O)C=2SN=NC2C	Z89385775	Yes	Yes	Yes	No
DSI-poised	C(NCC=1C=CN=CC1)C2=CC=CS2	Z2856434816	Yes	Yes	No
DSI-poised	CC=1C=CC(NC(=O)C2CCCO2)=NC1	Z71580604	Yes	Yes	Yes	No
DSI-poised	O=C(NC1=NC=CS1)[C@@H]2C[C@H]2C=3C=CC=CC3	Z2064107709	Yes	Yes	Yes	No
DSI-poised	CCC1=CC=C(S1)C(=O)NCC=2C=NN(C)C2	Z804566442	Yes	Yes	No
DSI-poised	CC(=O)C=1C=CC(NC(=O)CN2CCCC2)=CC1	Z2856434916	Yes	Yes	Yes	No
DSI-poised	CC1=CSC(NC(=O)NC=2C=CC=C(C)C2)=N1	Z44602971	Yes	Yes	Yes	No
DSI-poised	COC=1C=CC=C(C1)C(=O)NC=2C=CC=CC2F	Z28290384	Yes	Yes	Yes	No
DSI-poised	CC1COCCN1CC=2C=CC=CC2F	Z369042042	Yes	Yes	Yes	No
DSI-poised	COC=1C=CC(NCC=2C=CC(F)=CC2)=CC1	Z57328997	Yes	Yes	Yes	No
DSI-poised	OC=1C=CC=C(CN2CCSCC2)C1	Z2856434857	Yes	Yes	Yes	No
DSI-poised	O=C(NC=1C=CC=NC1)C=2C=NN3C=CC=NC23	Z296054478	Yes	Yes	Yes	No
DSI-poised	CCN1C=C(C=N1)C(=O)NCC=2C=CC(F)=CC2	Z1203107138	Yes	Yes	Yes	Possible	7NQS	JH1
DSI-poised	CCC1CCC(CC1)NC[C@H]2CCCO2	Z2856434866	Yes	Yes	Yes	No
DSI-poised	O=C(N1CCCCCC1)C=2C=CC=3OCOC3C2	Z31432226	Yes	Yes	Yes	No
DSI-poised	CC1CCN(CC2=CNC=3C=CC=CC23)CC1	Z2856434912	Yes	Yes	Yes	No
DSI-poised	CC(C)(C)C1CCN(CC1)C(=O)C=2C=CC=CC2	Z1217741507	Yes	Yes	Yes	No
DSI-poised	CC=1C=CC=CC1OCC(=O)NC=2C=CC=CC2	Z19733979	Yes	Yes	Yes	No
DSI-poised	ClC=1C=CC(CC(=O)NC=2N=CC=CN2)=CC1	Z203581214	Yes	Yes	Yes	No
DSI-poised	FC=1C=CC(CC(=O)NC2CCCCC2)=CC1	Z31484539	Yes	Yes	Yes	No
DSI-poised	C(N1CCOCC1)C2=NC(=NO2)C3CC3	Z295848548	Yes	Yes	No
DSI-poised	CC1=CC(NC(=O)CCC2CCCCC2)=NO1	Z86949053	Yes	Yes	Yes	No
DSI-poised	CN1C=CC(NCC=2C=CC=CC2)=N1	Z1401333862	Yes	Yes	Yes	No
DSI-poised	CC1=CC(=NS1)C(=O)NCC2CCCO2	Z1881545321	Yes	Yes	Yes	No
DSI-poised	CC=1C=CC(CN2CCS(=O)(=O)CC2)=CC1	Z2856434929	Yes	Yes	Yes	No
DSI-poised	OC1CCN(CC=2C=CSC2)CC1	Z2856434899	Yes	Yes	No
DSI-poised	CCN1C=C(CNC(=O)C=2C=CC=NC2)C=N1	Z275181224	Yes	Yes	Yes	No
DSI-poised	OC=1C=CC=CC1CNC2=NC=3C=CC=CC3N2	Z1587220559	Yes	Yes	No
DSI-poised	CC=1NC=NC1CN2CCC=3C=CC=CC3C2	Z2856434879	Yes	Yes	Yes	No
DSI-poised	O=C(NCC1CC1)NC=2C=CC=3OCCC3C2	Z413792090	Yes	Yes	Yes	No
DSI-poised	NC(=O)C=1C=CN=C(NC2CC=CC2)C1	Z1416571195	Yes	Yes	Yes	No
DSI-poised	CCOC(=O)C1CCN(CC1)C=2C=NC=CN2	Z31217395	Yes	Yes	Yes	No
DSI-poised	CC1=NC=C(CN2CCNCC2)S1	Z1171217421	Yes	Yes	Yes	No
DSI-poised	CC1=NN=C(CN2CCC=C(F)C2)S1	Z1619978933	Yes	Yes	Yes	No
DSI-poised	CN(C1CC(O)C1)C=2C=C(C)N=C(C)N2	Z1675346324	Yes	Yes	Yes	No
DSI-poised	CN(CC=1C=C(C)ON1)C(=O)NC2CC2	Z369936976	Yes	Yes	Yes	No
DSI-poised	C(CN1CCOCC1)SC=2C=CC=CC2	Z2856434865	Yes	Yes	Yes	No
DSI-poised	CC1=NN=C(S1)N2CCCCC2	Z1251207602	Yes	Yes	No
DSI-poised	COC=1C=CC(CNC2CCCC2)=CC1	Z2856434940	Yes	Yes	No
DSI-poised	CC1CN(C)CCC1NC=2C=NN(C)C2	Z1694504496	Yes	Yes	No
DSI-poised	OC=1C=CC(CCNC(=O)C=2C=CC=CN2)=CC1	Z730649594	Yes	Yes	Yes	No
DSI-poised	CCCC1=NN=C(NC(=O)C=2C=CC=CN2)S1	Z52425517	Yes	Yes	Yes	No
DSI-poised	CC1=NC=C(CNC=2C=NC=C(F)C2)S1	Z1983897532	Yes	Yes	Yes	No
DSI-poised	CC=1C=CC(OCC(=O)N2CCOCC2)=C(C)C1	Z17497990	Yes	Yes	No
DSI-poised	CN1C=C(Cl)C(=N1)C(=O)NC2CCCC2	Z275151340	Yes	Yes	No
DSI-poised	CC1=CC(=NO1)C(=O)NCC2=CC=CS2	Z29692148	Yes	Yes	Yes	No
DSI-poised	CC1=C(C=NN1C)C(=O)NCC2CCC2	Z396380540	Yes	Yes	Yes	Possible	7NQU	HR5
DSI-poised	COC=1C=CC(NC(=O)NC2=CC=CS2)=CN1	Z1152242726	Yes	Yes	Yes	No
DSI-poised	CCN1CCN(CC1)C(=O)NC2CCCCC2	Z2856434830	Yes	Yes	No
DSI-poised	CC1CN(CCO1)C(=O)CN2C=CC=N2	Z217038356	Yes	Yes	Yes	No
DSI-poised	COC(=O)C=1C=CC(NC(=O)C2CCCC2)=CC1	Z28226359	Yes	Yes	Yes	No
DSI-poised	O=S1(=O)CCN(CC2=CC=CO2)CC1	Z2856434926	Yes	Yes	Yes	No
DSI-poised	O=C(COC=1C=CC=CC1)N2CCNC(=O)C2	Z31602870	Yes	Yes	Yes	No
DSI-poised	FC=1C=CC=CC1C(=O)NC2=NN=CS2	Z86417414	Yes	Yes	Yes	No
DSI-poised	FC=1C=CC(CNC[C@H]2CCCO2)=CC1	Z2856434824	Yes	Yes	Yes	No
DSI-poised	CC1=CSC(NC(=O)C2CCOCC2)=N1	Z73240835	Yes	Yes	Yes	No
DSI-poised	CC=1C=CC=C(NC(=O)CN2CCOCC2)C1C	Z2856434834	Yes	Yes	Yes	No
DSI-poised	CC=1C=CC=C(NC(=O)[C@@H]2CCCN2)N1	Z1267881672	Yes	Yes	Yes	No
DSI-poised	N#CC=1C=CC(=CN1)N2CCCOCC2	Z1348371854	Yes	Yes	Yes	No
DSI-poised	CC=1C(Cl)=CC=CC1NC(=O)[C@@H]2CCCO2	Z1545312521	Yes	Yes	Yes	No
DSI-poised	CC=1OC=CC1C(=O)NC=2C=CN=CC2	Z136583524	Yes	Yes	Yes	No
DSI-poised	C1CC2(CCN(C2)C=3C=NC=CN3)CO1	Z1401276297	Yes	Yes	Yes	No
DSI-poised	FC=1C=CC=CC1C(=O)NCCC=2C=CN=CC2	Z1310876699	Yes	Yes	Yes	No
DSI-poised	CC(C)(C)CC(=O)NC=1C=CC(F)=CC1F	Z30802768	Yes	Yes	Yes	No
DSI-poised	OC=1C=CC(NC(=O)CCC=2C=CC=CC2)=CC1	Z69118333	Yes	Yes	No
DSI-poised	CC1CCOC1C(=O)NC2=CN=NS2	Z1827602749	Yes	Yes	Yes	No
DSI-poised	CN1CCN(CC1=O)C=2N=CC=CC2F	Z1373445602	Yes	Yes	Yes	No
DSI-poised	C(N1CCC(CC1)N2C=CC=C2)C=3C=CC=CC3	Z2856434898	Yes	Yes	No
DSI-poised	CN1N=CC=C1C(=O)NCC2=CC=CS2	Z915492990	Yes	Yes	Yes	No
DSI-poised	O=C(NC=1C=CC=CC1)NC=2C=CC=NC2	Z44592329	Yes	Yes	Yes	No
DSI-poised	C1CCN(CC1)C2=NOC(=N2)C3=CC=CS3	Z1623890017	Yes	Yes	Yes	No
DSI-poised	FC=1C=CC(CNCC=2C=CC=CC2)=CC1	Z2856434783	Yes	Yes	Yes	No
DSI-poised	COC(=O)[C@@H]1C[C@@H](O)CN1C(=O)C2=CC=CO2	Z1614545742	Yes	Yes	Yes	No
DSI-poised	C1CCC(CC1)C2=NC(=NO2)C=3C=CN=CC3	Z57715447	Yes	Yes	Yes	No
DSI-poised	CC(=O)C=1C=CC=C(NC(=O)C(F)(F)F)C1	Z57111868	Yes	Yes	Yes	No
DSI-poised	CC=1C=NC=C(NCC=2C=CN=CC2)C1	Z1478435544	Yes	Yes	No
DSI-poised	FC=1C=CC(NC(=O)CN2CCCC2)=CC1	Z2856434942	Yes	Yes	No
DSI-poised	O=C(C1CC1)N2CCN(CC2)C(=O)C3=CC=CO3	Z32327641	Yes	Yes	Yes	No
DSI-poised	CC(C)N1CCN(CC1)C(=O)C2=CC=CS2	Z2856434826	Yes	Yes	Yes	No
DSI-poised	CC(C)N(C)S(=O)(=O)N1CCOC(C)C1	Z416341642	Yes	Yes	Yes	No
DSI-poised	FC=1C=CC(CCNC(=O)C2=CC=CO2)=CC1	Z26769872	Yes	Yes	No
DSI-poised	CC=1C=CC=CC1CNC2=NN=NN2C	Z57778470	Yes	Yes	Yes	No
DSI-poised	COC(=O)CNC(=O)C1CCCCC1	Z18618496	Yes	Yes	No
DSI-poised	CC1=CC(NC(=O)CSC=2C=CC=CC2)=NO1	Z19750454	Yes	Yes	No
DSI-poised	COC=1C=CC(NC(=O)NC=2C=CN=CC2)=CC1	Z321318226	Yes	Yes	Yes	Yes	7OOE	JHJ
DSI-poised	COC=1C=CC(NCC=2C=CC=CC2O)=CC1	Z56943440	Yes	Yes	Yes	No
DSI-poised	O=C(CCCC=1C=CC=CC1)N2CCOCC2	Z419995480	Yes	Yes	Yes	No
DSI-poised	CC=1N=CSC1C(=O)N2CCCNCC2	Z803153598	Yes	Yes	Yes	No
DSI-poised	CC(C)(O)CNC1CCOCC1	Z1103351268	Yes	Yes	No
DSI-poised	CS(=O)(=O)N1CCN(CC2=CC=CO2)CC1.OC(=O)C(=O)O	Z2241115980	Yes	Yes	Yes	No
DSI-poised	CN1C=C(CNC(=O)C2=CC=CO2)C=N1	Z275179758	Yes	Yes	Yes	No
DSI-poised	FC=1C=CC(NC(=O)NCC2=CC=CO2)=CC1	Z44584202	Yes	Yes	Yes	No
DSI-poised	CCOC=1C=CC(NC(=O)NC(C)(C)C)=CC1	Z44586802	Yes	Yes	Yes	No
DSI-poised	CCC=1C=CC(OCC(=O)N2CCCCC2)=CC1	Z18839017	Yes	Yes	Yes	No
DSI-poised	CC=1C=CC(CNC(=O)C2CCC2)=CN1	Z437516460	Yes	Yes	Yes	No
DSI-poised	COC(=O)C1CCN(CC1)C(=O)NC(C)(C)C	Z44567722	Yes	Yes	Yes	No
DSI-poised	CC1(C)CN(CC1O)C=2N=CC=CC2F	Z1929757385	Yes	Yes	Yes	No
DSI-poised	CC1=CC(=NO1)C(=O)NC=2C=CC=3NC=CC3C2	Z1190787729	Yes	Yes	Yes	No
DSI-poised	CC1=NC(CN2CCC(CN)CC2)=CS1	Z1259335913	Yes	Yes	No
DSI-poised	CCOC(=O)CN1CCS(=O)(=O)CC1	Z2856434920	Yes	Yes	Yes	No
DSI-poised	C(CC=1C=CC=CC1)NC2=NC=3C=CC=CC3N2	Z57299529	Yes	Yes	Yes	No
DSI-poised	CC1C(O)CCCN1CC=2C=CC=CC2	Z2217052426	Yes	Yes	No
DSI-poised	OC=1C=CC(NC(=O)C=2C=CC(Cl)=CC2)=CC1	Z56346825	Yes	Yes	Yes	No
DSI-poised	COC(=O)CNC(=O)C=1C=C(C)ON1	Z375990520	Yes	Yes	Yes	No
DSI-poised	CC(C)N1CCN(CC1)C(=O)C(C)C	Z106307058	Yes	Yes	Yes	No
DSI-poised	CN(C)C=1C=CC(CNN2C=NN=C2)=CC1	Z57258487	Yes	Yes	Yes	No
DSI-poised	CC1=NC(CN2C[C@@H](F)C[C@H]2CN)=CS1	Z2444997446	Yes	Yes	No
DSI-poised	CC(N1CCNCC1)C=2C=CC=CC2F	Z2466069494	Fail
DSI-poised	NC(=O)C=1C=CC=CC1NC(=O)C=2C=CN=CC2	Z91797745	Yes	Yes	No
DSI-poised	CC1=NN(CC=2C(C)=NOC2C)C(=O)S1	Z1899842917	Yes	Yes	No
DSI-poised	FC=1C=CC(CC(=O)NC=2C=CC(F)=CC2)=CC1	Z27805986	Yes	Yes	Yes	No
DSI-poised	CC(C)N(C)S(=O)(=O)N1CCNC(=O)C1	Z431807512	Yes	Yes	Yes	No
DSI-poised	O=C(NCC=1C=CC(C#N)=CC1)N2CCOCC2	Z509756472	Yes	Yes	Yes	No
DSI-poised	C(NC1CCNC1)C=2C=CC=CC2	Z1827898537	Yes	Yes	Yes	Possible	7NQZ	WM7
DSI-poised	COC(=O)C=1C=CC=C(NS(=O)(=O)C)C1	Z24758179	Yes	Yes	Yes	No
DSI-poised	C(NC=1C=CC=CN1)C2CCNC2	Z1262327505	Yes	Yes	Yes	No
DSI-poised	CN(C)C(=O)CNC=1C=CC=CC1	Z104584152	Yes	Yes	No
DSI-poised	CC[C@H](CO)NC(=O)NC=1C=CC(Cl)=CC1	Z1593306637	Yes	Yes	No
DSI-poised	N#CC=1C=CC(CN2C=NC=3C=CC=CC23)=CC1	Z26333434	Yes	Yes	Yes	No
DSI-poised	O=C(NC=1C=CC(C#N)=CC1)C2=CC=CS2	Z30612387	Yes	Yes	No
DSI-poised	CC=1C=CC=C(C1)C(=O)NC=2C=CC(C)=CC2O	Z33452549	Yes	Yes	Yes	No
DSI-poised	N[C@H]1CCN(C1)S(=O)(=O)C=2C=CC=CC2	Z2443429438	Yes	Yes	No
DSI-poised	FC=1C=CC(=CC1)N2CCN(CC2)C(=O)C3CC3	Z30620520	Yes	Yes	No
DSI-poised	CCOC(=O)NCC=1C=CC=CC1	Z31478129	Yes	Yes	No
DSI-poised	C[1C@@H]1CC[1C@@H](O1)C(=O)N2CCC=C(F)C2	Z2272040604	Yes	Yes	Yes	No
DSI-poised	CC(=O)N1CCC(CC1)NCCC=2C=CC=CC2	Z2856434883	Yes	Yes	No
DSI-poised	FC=1C=CC=C(F)C1C(=O)N2CCCC2	Z54226006	Yes	Yes	No
DSI-poised	OC=1C=CC=CC1NC(=O)COC=2C=CC=CC2	Z68195082	Yes	Yes	No
DSI-poised	FC=1C=CC(CNC(=O)NC=2C=CC=CC2)=CC1	Z44609285	Yes	Yes	No
DSI-poised	NC(=O)C=1C=CC(NC(=O)[C@@H]2CCCO2)=CC1	Z1545313172	Yes	Yes	Yes	No
DSI-poised	FC=1C=CC=CC1NCC=2C=CNN2	Z1545196403	Yes	Yes	No
DSI-poised	CC(=O)N1CCN(CCCC=2C=CC=CC2)CC1	Z2856434884	Yes	Yes	No
DSI-poised	CC(C)C=1C=CC(=CC1)C(=O)NC=2C=CC=CN2	Z85525355	Yes	Yes	Yes	No
DSI-poised	CN1C=CC(=N1)C(=O)NC[C@@H]2CCCO2	Z2643472210	Yes	Yes	Yes	No
DSI-poised	FC=1C=CC=NC1NCC2CCOCC2	Z1373430305	Yes	Yes	No
DSI-poised	FC=1C=CC(CN2C=NC=3C=CC=CC23)=CC1	Z26333448	Yes	Yes	No
DSI-poised	FC=1C=CC=C(F)C1C(=O)N2CCCCCC2	Z54226095	Yes	Yes	No
DSI-poised	CN1CCN(CC1)C(=O)C=2C=CC(F)=C(F)C2	Z2856434829	Yes	Yes	Yes	No
DSI-poised	CN(CC(=O)O)C(=O)C=1C=CC=CN1	Z1171978788	Yes	Yes	No
DSI-poised	O=C(NC1=NC=2C=CC=CC2N1)C3CCCCC3	Z27666218	Yes	Yes	Yes	No
DSI-poised	CC=1C=C(C)N=C(NC=2C=CC=CC2)N1	Z285675722	Yes	Yes	Yes	No
DSI-poised	OC=1C=CC=C(NC(=O)NC=2C=CC(F)=CC2)C1	Z55290386	Yes	Yes	Yes	No
DSI-poised	CN(C(=O)[C@H]1CC1(C)C)C=2C=CC=NC2	Z1506050651	Yes	Yes	Yes	No
DSI-poised	CC(=O)C=1C=CC(=CC1)N2CCC(CC2)C(=O)N	Z126933926	Yes	Yes	Yes	No
DSI-poised	CCN(CC)S(=O)(=O)C=1C=CC(C)=CC1	Z45516134	Yes	Yes	Yes	No
DSI-poised	CC(N)CN1CCOCC1	Z818732104	Yes	Yes	Yes	No
DSI-poised	CC(C)NC(=O)N(C)C1CCS(=O)(=O)C1	Z445856640	Yes	Yes	Yes	No
DSI-poised	CC1CN(C(C)CO1)C(=O)C=2C=NSN2	Z768399682	Yes	Yes	No
DSI-poised	COCC(=O)NC1=NN=C(C)S1	Z263785508	Yes	Yes	Yes	No
DSI-poised	FC=1C=CC=C(CN2CCOCC2)C1	Z2856434791	Yes	Yes	Yes	No
DSI-poised	C1CN(C1)C=2N=CN=C3N=CNC23	Z373221060	Yes	Yes	Yes	No
DSI-poised	CC1(C)CN(C(=O)NCC2CC2)C1(C)C	Z1328078283	Yes	Yes	Yes	No
DSI-poised	COCC(=O)NCC=1C=CC(C)=CC1	Z33297786	Yes	Yes	Yes	No
DSI-poised	CC=1C=CSC1CNC(C)(C)CO	Z2856434821	Yes	Yes	No
DSI-poised	CC1CCCCN1CCN	Z1245580425	Yes	Yes	Yes	No
DSI-poised	CC(C)NC(=O)C1=CC(C)=NO1	Z135394292	Yes	Yes	Yes	No
DSI-poised	CCOC=1C=CC=C(C1)C(=O)NC=2N=NN(C)N2	Z57292400	Yes	Yes	Yes	No
DSI-poised	COC=1C=CC(C)=CC1NC(=O)NN2C=NN=C2	Z2234920345	Yes	Yes	Yes	No
DSI-poised	CC(C)(O)CN1CC[C@H](N)C1	Z2429435052	Yes	Yes	Yes	No
DSI-poised	CC=1C=CC=C(CN2CCOCC2)C1	Z2856434862	Yes	Yes	Yes	No
DSI-poised	NC(=O)C=1C=CC(NC(=O)C=2C=NC=CN2)=CC1	Z30242120	Yes	Yes	Yes	No
DSI-poised	OC=1C=CC(CNC2CCCCC2)=CC1	Z2241127906	Yes	Yes	No
DSI-poised	CC=1OC=CC1C(=O)N2CCC=3C=CC=CC23	Z89307993	Yes	Yes	Yes	No
DSI-poised	CC1CCCN(CC1)C(=O)C2=CSC=N2	Z1101755952	Yes	Yes	No
DSI-poised	C(C#CC=1C=CC=CC1)N2CCCCC2	Z57257264	Yes	Yes	No
DSI-poised	C(C1CCNCC1)C2=NC(=NO2)C3CC3	Z2442270563	Yes	Yes	No
DSI-poised	CC1CN(CCN1)C=2C=CC=C(C)N2	Z1267885772	Yes	Yes	No
DSI-poised	CCN1CCC(CC1)NC=2C=CC=CC2F	Z2856434868	Yes	Yes	No
DSI-poised	CC(C)NC(=O)C=1C=CC=2C=CC=CC2N1	Z31385861	Yes	Yes	No
DSI-poised	FC(F)(F)C=1C=CC(CN2CCOCC2)=CC1	Z2856434871	Yes	Yes	Yes	No
DSI-poised	FC(F)(F)C(=O)NC=1C=CC=C(Cl)C1	Z111810692	Yes	Yes	No
DSI-poised	FC(F)N1C=CN=C1CN2CCNCC2	Z2444672448	Yes	Yes	No
DSI-poised	CCC1=NN=C(NC(=O)C(F)(F)F)S1	Z275156196	Yes	Yes	No
DSI-poised	CC=1C=CC=C(NC=2N=CN=C3N(C)N=CC23)C1	Z56983806	Yes	Yes	Yes	No
DSI-poised	CN1CCC(OC=2C=CC=C(F)C2)C1=O	Z1217960891	Yes	Yes	Yes	No
DSI-poised	ClC=1C=CC(=CC1)C(=O)N2CCSCC2	Z437584380	Yes	Yes	Yes	No
DSI-poised	CC1(C)CCCN1CCN	Z1741815708	Yes	Yes	Yes	No
DSI-poised	CCCC(=O)NC=1C=CC=NC1Cl	Z240654968	Yes	Yes	Yes	No
DSI-poised	FC=1C=CC=C(C1)C(=O)NCC=2C=CC=CC2	Z27749656	Yes	Yes	Yes	No
DSI-poised	CC1=NC(C(=O)N2CCCC2)=C(C)S1	Z1497321453	Yes	Yes	Yes	No
DSI-poised	CC=1C=CC=C(C1)C(=O)NCC(=O)O	Z56827661	Fail
DSI-poised	COC(=O)NC1=NC=2C(C)=CC=CC2S1	Z192981502	Yes	Yes	Yes	No
DSI-poised	O=C(NC[C@H]1CCCO1)N2CCOCC2	Z2064898127	Yes	Yes	Yes	No
DSI-poised	CC(=O)NC=1C=CC(CN2CCOCC2)=CC1	Z2856434875	Yes	Yes	Yes	No
DSI-poised	CN(CC1CCOC1)C=2N=CN=CC2Cl	Z1787627869	Yes	Yes	Yes	No
DSI-poised	CCNC(=O)C1=CNN=N1	Z755044716	Yes	Yes	Yes	No
DSI-poised	CCOC(=O)C=1C=CC(F)=CC1F	Z53836105	Yes	Yes	Yes	No
DSI-poised	CC(C)COC=1C=CC(=CC1)C(=O)N2CCCC2	Z31480458	Yes	Yes	Yes	No
DSI-poised	OC=1N=CC(NCCC=2C=CC=CC2)=C(O)N1	Z57744604	Yes	Yes	Yes	No
DSI-poised	CCNC(=O)C=1C=CC(N(C)C)=C(F)C1	Z907784200	Yes	Yes	Yes	No
DSI-poised	CCC(=O)NC=1C=CC(=CC1)S(=O)(=O)N	Z27682767	Yes	Yes	Yes	No
FragLite Set 1	BrC1=CNN=C1	NCL-00023819	Yes	Yes	No
FragLite Set 1	IC1=CNN=C1	NCL-00023818	Yes	Yes	Yes	Yes	7OOH	PYZ
FragLite Set 1	BrC1=CON=C1	NCL-00023820	Yes	Yes	Yes	No
FragLite Set 1	NC1=NC=CC(Br)=C1	NCL-00023823	Yes	Yes	Yes	Yes	7OOG	HEW
FragLite Set 1	NC1=NC=CC(I)=C1	NCL-00023822	Yes	Yes	No
FragLite Set 1	O=C1C=C(Br)C=CN1	NCL-00023825	Yes	Yes	Yes	No
FragLite Set 1	O=C1C=C(I)C=CN1	NCL-00023824	Yes	Yes	No
FragLite Set 1	BrC1=CC=C(S(N)(=O)=O)C=C1	NCL-00023830	Yes	Yes	Yes	No
FragLite Set 1	IC1=CC=C(S(N)(=O)=O)C=C1	NCL-00023829	Yes	Yes	Yes	No
FragLite Set 1	O=C1CC2=C(C=C(Br)C=C2)N1	NCL-00023827	Yes	Yes	Yes	No
FragLite Set 1	BrC1=CC=C(NC(C)=O)C=C1	NCL-00023828	Yes	Yes	Yes	No
FragLite Set 1	IC1=CC=C(C(N)=O)C=C1	NCL-00023826	Yes	Yes	No
FragLite Set 1	BrC1=CN=CN=C1	NCL-00023832	Yes	Yes	Yes	No
FragLite Set 1	IC1=CN=CN=C1	NCL-00023831	Yes	Yes	Yes	No
FragLite Set 1	BrC1=CC(OC)=NC=C1	NCL-00023836	Yes	Yes	Yes	No
FragLite Set 1	BrC1=CC=NC2=NC=CC=C21	NCL-00023833	Yes	Yes	No
FragLite Set 1	BrC1=CC=C(S(C)(=O)=O)C=C1	NCL-00023835	Yes	Yes	Yes	No
FragLite Set 1	BrC1=CC(CO)=NC=C1	NCL-00024670	Yes	Yes	Yes	No
FragLite Set 1	OC1=C(OC)C=C(Br)C=C1	NCL-00024774	Yes	Yes	Yes	No
FragLite Set 1	BrC1=CC(COC)=NC=C1	NCL-00024674	Yes	Yes	Yes	No
FragLite Set 1	OC1=C(C#N)C=C(Br)C=C1	NCL-00024661	Yes	Yes	Yes	No
FragLite Set 1	BrC1=CC(OC)=C(CO)C=C1	NCL-00024662	Yes	Yes	Yes	No
FragLite Set 1	BrC1=CN(CCO)N=C1	NCL-00024671	Yes	Yes	No
FragLite Set 1	BrC1=CC(O)=C(C(O)=O)C=C1	NCL-00024667	Yes	Yes	No
FragLite Set 1	BrC1=CC(C#N)=C(OC)C=C1	NCL-00024663	Yes	Yes	Yes	No
FragLite Set 1	BrC1=CN(CCOC)N=C1	NCL-00024673	Yes	Yes	Yes	No
FragLite Set 1	BrC1=CN(CC(O)=O)N=C1	NCL-00024890	Yes	Yes	No
FragLite Set 1	O=C1N(CCO)C=CC(Br)=C1	NCL-00024672	Yes	Yes	Yes	No
FragLite Set 1	O=C1N(CCOC)C=CC(Br)=C1	NCL-00024387	Yes	Yes	Yes	No
FragLite Set 1	O=C1N(CC(O)=O)C=CC(Br)=C1	NCL-00024773	Yes	Yes	No
FragLite Set 1	BrC1=CC(OC)=C(CC(O)=O)C=C1	NCL-00024665	Yes	Yes	No
